# Supplementary material for: ﻿Diversity of silica-scaled chrysophytes (Chrysophyceae) from Mindanao Island (Philippines) with the description of Mallomonas pseudopustula sp. nov
Source: PhytoKeys. 2025 Dec 19;268:81–102. doi: 10.3897/phytokeys.268.176758 (PMC12743255; doi:10.3897/phytokeys.268.176758)
Supplement: XML Treatment for Mallomonas pseudopustula [file phytokeys.268.176758-treatment1.xml]

<!DOCTYPE tp:taxon-treatment
  PUBLIC "-//TaxonX//DTD Taxonomic Treatment Publishing DTD v0 20100105//EN" "tax-treatment-NSO.dtd">
<tp:taxon-treatment xmlns:tp="http://www.plazi.org/taxpub"><tp:treatment-meta><kwd-group><label>Taxon classification</label><kwd>
              <named-content content-type="kingdom">Plantae</named-content>
            </kwd><kwd>
              <named-content content-type="order">Synurales</named-content>
            </kwd><kwd>
              <named-content content-type="family">Mallomonadaceae</named-content>
            </kwd></kwd-group><mixed-citation publication-type="journal"><person-group><name><surname>Gusev</surname><given-names>Evgeniy S.</given-names></name><name><surname>Ignatenko</surname><given-names>Marina E.</given-names></name><name><surname>Lituanas</surname><given-names>Chris Rey</given-names></name><name><surname>Gumapac</surname><given-names>Kyla Rose</given-names></name><name><surname>Martynenko</surname><given-names>Nikita A.</given-names></name><name><surname>Efeykin</surname><given-names>Boris D.</given-names></name></person-group><article-title>﻿Diversity of silica-scaled chrysophytes (<tp:taxon-name><tp:taxon-name-part taxon-name-part-type="class">Chrysophyceae</tp:taxon-name-part></tp:taxon-name>) from Mindanao Island (Philippines) with the description of <italic><tp:taxon-name><tp:taxon-name-part taxon-name-part-type="genus" reg="Mallomonas">Mallomonas</tp:taxon-name-part> <tp:taxon-name-part taxon-name-part-type="species" reg="pseudopustula">pseudopustula</tp:taxon-name-part></tp:taxon-name></italic> sp. nov.</article-title><source>PhytoKeys</source><day>19</day><month>12</month><year>2025</year><volume>268</volume><fpage>81</fpage><lpage>102</lpage><pub-id pub-id-type="doi">10.3897/phytokeys.268.176758</pub-id></mixed-citation></tp:treatment-meta><tp:nomenclature><label>﻿</label><tp:taxon-name><object-id xmlns:xlink="http://www.w3.org/1999/xlink" content-type="arpha" xlink:type="simple">0A570191-A98B-5A0C-96D2-A05571B2D46A</object-id>
            <tp:taxon-name-part taxon-name-part-type="genus" reg="Mallomonas">Mallomonas</tp:taxon-name-part>
            <tp:taxon-name-part taxon-name-part-type="species" reg="pseudopustula">pseudopustula</tp:taxon-name-part>
          </tp:taxon-name><tp:taxon-authority>E.S. Gusev, Ignatenko, Lituanas, Gumapac &amp; Martynenko</tp:taxon-authority><tp:taxon-status xmlns:xlink="http://www.w3.org/1999/xlink" xlink:type="simple">sp. nov.</tp:taxon-status><xref ref-type="fig" rid="F2">Fig. 2</xref></tp:nomenclature><tp:treatment-sec sec-type="description" id="SECID0E6OAI"><title>Description.</title><p>Scales oval, 5.8–7.1 × 4.1–4.6 µm. A wide posterior rim (0.6–1.1 µm) encircles approximately one-half of the scale’s perimeter on its posterior part. The anterior part of the scale is bordered by a narrow, trough-shaped hyaline belt along a narrow, thickened edge. A thick secondary siliceous layer with an internal reticulation pattern of rounded mesh covers most of the scale surface, typically from two-thirds to four-fifths of it. This area contains numerous base plate pores and papillae on the surface of the secondary silica layer. In the proximal part of the scale, the secondary silica layer is significantly thinner and is absent around a large rimmed pore located centrally in this area. This central rimmed pore is surrounded by a “cloud” of small pores. Additional pores penetrate the entire proximal part of the scale, where the secondary siliceous layer is thinner. These pores are smaller in size than those in the distal part of the scale covered with the thick secondary layer.</p><p>Cysts and bristles were not observed.</p></tp:treatment-sec><tp:treatment-sec sec-type="material" id="SECID0EFPAI"><title>Type.</title><p>Philippines • Mindanao Island, Bukidnon, Don Carlos, Barangay Pinamaloy, Lake Pinamaloy; <named-content xmlns:xlink="http://www.w3.org/1999/xlink" content-type="dwc:verbatimCoordinates" xlink:type="simple"><named-content content-type="geo-json" specific-use="{&#34;type&#34;:&#34;Point&#34;,&#34;coordinates&#34;:[125.001050,7.673933]}" id="NCID0EOPAI" xlink:type="simple">7°40.436'N, 125°00.063'E</named-content></named-content>; 21 June 2025; E.S. Gusev leg. <bold><italic>Holotype</italic>.</bold> Portion of a single gathering of cells on <abbrev xmlns:xlink="http://www.w3.org/1999/xlink" xlink:title="scanning electron microscopy" id="ABBRID0EXPAI" xlink:type="simple">SEM</abbrev> stub 70_I_1, deposited at the Herbarium of the Steppe Institute of the Ural Branch of the Russian Academy of Sciences, Orenburg (ORIS). Fig. <xref ref-type="fig" rid="F2">2A</xref> is a representative scale from the type specimen.</p></tp:treatment-sec><tp:treatment-sec sec-type="etymology" id="SECID0E6PAI"><title>Etymology.</title><p>Epithet “<italic>pseudopustula</italic>” is derived from the species <italic><tp:taxon-name><tp:taxon-name-part taxon-name-part-type="genus" reg="Mallomonas">Mallomonas</tp:taxon-name-part> <tp:taxon-name-part taxon-name-part-type="species" reg="pustula">pustula</tp:taxon-name-part></tp:taxon-name></italic> E.S. Gusev, Safronova, Podunay, Hoan Tran &amp; Martynenko and Greek “pseudo” (= false).</p></tp:treatment-sec><tp:treatment-sec sec-type="distribution" id="SECID0E1QAI"><title>Distribution and ecology.</title><p>In addition to the type locality, this species has been observed in the Fullbright Pond (Bukidnon, Maramag, Musuan, CMU Campus, <named-content xmlns:xlink="http://www.w3.org/1999/xlink" content-type="dwc:verbatimCoordinates" xlink:type="simple"><named-content content-type="geo-json" specific-use="{&#34;type&#34;:&#34;Point&#34;,&#34;coordinates&#34;:[125.049967,7.856833]}" id="NCID0EDRAI" xlink:type="simple">7°51.410'N, 125°2.998'E</named-content></named-content>) and a water pool (Misamis Oriental, Gingoog City, Barangay Lunotan, <named-content xmlns:xlink="http://www.w3.org/1999/xlink" content-type="dwc:verbatimCoordinates" xlink:type="simple"><named-content content-type="geo-json" specific-use="{&#34;type&#34;:&#34;Point&#34;,&#34;coordinates&#34;:[125.015383,8.704383]}" id="NCID0ELRAI" xlink:type="simple">8°42.263'N, 125°00.923'E</named-content></named-content>). This species has also been previously recorded in Vietnam, Dong Nai Province (<xref ref-type="bibr" rid="B32">Gusev et al. 2022a</xref>, fig. 4f, p. 210 as <italic><tp:taxon-name><tp:taxon-name-part taxon-name-part-type="genus" reg="Mallomonas">Mallomonas</tp:taxon-name-part></tp:taxon-name></italic> sp. 1). <italic><tp:taxon-name><tp:taxon-name-part taxon-name-part-type="genus" reg="Mallomonas">Mallomonas</tp:taxon-name-part> <tp:taxon-name-part taxon-name-part-type="species" reg="pseudopustula">pseudopustula</tp:taxon-name-part></tp:taxon-name></italic> sp. nov. was found under the following environmental conditions: pH 6.6 to 7.3, specific conductance of 49 to 169 µS cm<sup>−1</sup> and a temperature range of 28 to 31 °C (Table <xref ref-type="table" rid="T1">1</xref>).</p></tp:treatment-sec><tp:treatment-sec><!--Section generated to contain objects referenced in tp:taxon-treatment.--><fig id="F2" position="float" orientation="portrait"><object-id xmlns:xlink="http://www.w3.org/1999/xlink" content-type="doi" xlink:type="simple">10.3897/phytokeys.268.176758.figure2</object-id><object-id xmlns:xlink="http://www.w3.org/1999/xlink" content-type="arpha" xlink:type="simple">E9511691-ECF5-5853-A26D-5059083AE844</object-id><label>Figure 2.</label><caption><p><italic><tp:taxon-name><tp:taxon-name-part taxon-name-part-type="genus" reg="Mallomonas">Mallomonas</tp:taxon-name-part> <tp:taxon-name-part taxon-name-part-type="species" reg="pseudopustula">pseudopustula</tp:taxon-name-part></tp:taxon-name></italic> sp. nov. <bold>A–D, G, H.</bold> Surface view of the scale; <bold>E, F.</bold> Undersurface view of the scale; Arrows indicate: (<bold>a</bold>) Posterior rim; (<bold>b</bold>) Hyaline belt; (<bold>c</bold>) Thick secondary layer with papillae and pores; (<bold>d</bold>) Large central rimmed pore in the proximal part of the scale surrounded by a “cloud” of small pores; (<bold>e</bold>) Pores in the proximal part of the scale; (<bold>f</bold>) Pores in the distal part of the scale; <bold>A–F.</bold><abbrev xmlns:xlink="http://www.w3.org/1999/xlink" xlink:title="scanning electron microscopy" id="ABBRID0ESOAE" xlink:type="simple">SEM</abbrev>; <bold>G, H.</bold><abbrev xmlns:xlink="http://www.w3.org/1999/xlink" xlink:title="transmission electron microscopy" id="ABBRID0EYOAE" xlink:type="simple">TEM</abbrev>. Scale bars: 5 µm (<bold>G</bold>); 2 µm (<bold>A–F, H</bold>).</p></caption><graphic xmlns:xlink="http://www.w3.org/1999/xlink" xlink:href="phytokeys-268-081_article-176758__-g002.jpg" position="float" orientation="portrait" xlink:type="simple" id="oo_1496369.jpg"><uri content-type="original_file" xlink:type="simple">https://binary.pensoft.net/fig/1496369</uri></graphic></fig><table-wrap id="T1" position="float" orientation="portrait"><label>Table 1.</label><caption><p>Basic characteristics of the studied localities (GPS—coordinates, Cond.—specific conductance, µS/cm, T— temperature, °C).</p></caption><table id="TID0EX6AI" rules="all"><tbody><tr><th rowspan="1" colspan="1" style="color: #231f20">No.</th><th rowspan="1" colspan="1" style="color: #231f20">Localities (year of sampling)</th><th rowspan="1" colspan="1" style="color: #231f20">GPS</th><th rowspan="1" colspan="1" style="color: #231f20">pH</th><th rowspan="1" colspan="1" style="color: #231f20">Cond</th><th rowspan="1" colspan="1" style="color: #231f20">T</th></tr><tr><td rowspan="1" colspan="1" style="color: #231f20">1</td><td rowspan="1" colspan="1" style="color: #231f20">Fullbright Pond, CMU Campus, Musuan, Maramag, Bukidnon (2024)</td><td rowspan="1" colspan="1" style="color: #231f20">
                <named-content xmlns:xlink="http://www.w3.org/1999/xlink" content-type="dwc:verbatimCoordinates" xlink:type="simple">
                  <named-content content-type="geo-json" specific-use="{&#34;type&#34;:&#34;Point&#34;,&#34;coordinates&#34;:[125.049967,7.856833]}" id="NCID0EDLAC" xlink:type="simple">7°51.410'N, 125°2.998'E</named-content>
                </named-content>
              </td><td rowspan="1" colspan="1" style="color: #231f20">7.3</td><td rowspan="1" colspan="1" style="color: #231f20">157</td><td rowspan="1" colspan="1" style="color: #231f20">28</td></tr><tr><td rowspan="1" colspan="1" style="color: #231f20">2</td><td rowspan="1" colspan="1" style="color: #231f20">Pulangi Reservoir, Barangay Bayabason, Maramag, Bukidnon (2025)</td><td rowspan="1" colspan="1" style="color: #231f20">
                <named-content xmlns:xlink="http://www.w3.org/1999/xlink" content-type="dwc:verbatimCoordinates" xlink:type="simple">
                  <named-content content-type="geo-json" specific-use="{&#34;type&#34;:&#34;Point&#34;,&#34;coordinates&#34;:[125.024283,7.820500]}" id="NCID0EFMAC" xlink:type="simple">7°49.230'N, 125°1.457'E</named-content>
                </named-content>
              </td><td rowspan="1" colspan="1" style="color: #231f20">6.8</td><td rowspan="1" colspan="1" style="color: #231f20">156</td><td rowspan="1" colspan="1" style="color: #231f20">28</td></tr><tr><td rowspan="1" colspan="1" style="color: #231f20">3</td><td rowspan="1" colspan="1" style="color: #231f20">Lake Apo, Barangay Guinoyuran, Valencia City (2024)</td><td rowspan="1" colspan="1" style="color: #231f20">
                <named-content xmlns:xlink="http://www.w3.org/1999/xlink" content-type="dwc:verbatimCoordinates" xlink:type="simple">
                  <named-content content-type="geo-json" specific-use="{&#34;type&#34;:&#34;Point&#34;,&#34;coordinates&#34;:[125.008117,7.879600]}" id="NCID0EHNAC" xlink:type="simple">7°52.776'N, 125°00.487'E</named-content>
                </named-content>
              </td><td rowspan="1" colspan="1" style="color: #231f20">7.6</td><td rowspan="1" colspan="1" style="color: #231f20">52</td><td rowspan="1" colspan="1" style="color: #231f20">28</td></tr><tr><td rowspan="1" colspan="1" style="color: #231f20">4</td><td rowspan="1" colspan="1" style="color: #231f20">Lake Apo, Barangay Guinoyuran, Valencia City (2025)</td><td rowspan="1" colspan="1" style="color: #231f20">
                <named-content xmlns:xlink="http://www.w3.org/1999/xlink" content-type="dwc:verbatimCoordinates" xlink:type="simple">
                  <named-content content-type="geo-json" specific-use="{&#34;type&#34;:&#34;Point&#34;,&#34;coordinates&#34;:[125.007350,7.880050]}" id="NCID0EJOAC" xlink:type="simple">7°52.803'N, 125°00.441'E</named-content>
                </named-content>
              </td><td rowspan="1" colspan="1" style="color: #231f20">8.2</td><td rowspan="1" colspan="1" style="color: #231f20">43</td><td rowspan="1" colspan="1" style="color: #231f20">28</td></tr><tr><td rowspan="1" colspan="1" style="color: #231f20">5</td><td rowspan="1" colspan="1" style="color: #231f20">Lake Pinamaloy, Barangay Pinamaloy, Don Carlos, Bukidnon, st. 1 (2025)</td><td rowspan="1" colspan="1" style="color: #231f20">
                <named-content xmlns:xlink="http://www.w3.org/1999/xlink" content-type="dwc:verbatimCoordinates" xlink:type="simple">
                  <named-content content-type="geo-json" specific-use="{&#34;type&#34;:&#34;Point&#34;,&#34;coordinates&#34;:[125.001050,7.673933]}" id="NCID0ELPAC" xlink:type="simple">7°40.436'N, 125°00.063'E</named-content>
                </named-content>
              </td><td rowspan="1" colspan="1" style="color: #231f20">6.9</td><td rowspan="1" colspan="1" style="color: #231f20">53</td><td rowspan="1" colspan="1" style="color: #231f20">29</td></tr><tr><td rowspan="1" colspan="1" style="color: #231f20">6</td><td rowspan="1" colspan="1" style="color: #231f20">Lake Pinamaloy, Barangay Pinamaloy, Don Carlos, Bukidnon, st. 2 (2025)</td><td rowspan="1" colspan="1" style="color: #231f20">
                <named-content xmlns:xlink="http://www.w3.org/1999/xlink" content-type="dwc:verbatimCoordinates" xlink:type="simple">
                  <named-content content-type="geo-json" specific-use="{&#34;type&#34;:&#34;Point&#34;,&#34;coordinates&#34;:[125.002350,7.673683]}" id="NCID0EOAAE" xlink:type="simple">7°40.421'N, 125°00.141'E</named-content>
                </named-content>
              </td><td rowspan="1" colspan="1" style="color: #231f20">6.6</td><td rowspan="1" colspan="1" style="color: #231f20">49</td><td rowspan="1" colspan="1" style="color: #231f20">31</td></tr><tr><td rowspan="1" colspan="1" style="color: #231f20">7</td><td rowspan="1" colspan="1" style="color: #231f20">Opalon Spring, Barangay Butong, Quezon, Bukidnon (2025)</td><td rowspan="1" colspan="1" style="color: #231f20">
                <named-content xmlns:xlink="http://www.w3.org/1999/xlink" content-type="dwc:verbatimCoordinates" xlink:type="simple">
                  <named-content content-type="geo-json" specific-use="{&#34;type&#34;:&#34;Point&#34;,&#34;coordinates&#34;:[125.066400,7.796783]}" id="NCID0EQBAE" xlink:type="simple">7°47.807'N, 125°03.984'E</named-content>
                </named-content>
              </td><td rowspan="1" colspan="1" style="color: #231f20">7.1</td><td rowspan="1" colspan="1" style="color: #231f20">202</td><td rowspan="1" colspan="1" style="color: #231f20">27</td></tr><tr><td rowspan="1" colspan="1" style="color: #231f20">8</td><td rowspan="1" colspan="1" style="color: #231f20">Opalon Stream, Barangay Butong, Quezon, Bukidnon (2025)</td><td rowspan="1" colspan="1" style="color: #231f20">
                <named-content xmlns:xlink="http://www.w3.org/1999/xlink" content-type="dwc:verbatimCoordinates" xlink:type="simple">
                  <named-content content-type="geo-json" specific-use="{&#34;type&#34;:&#34;Point&#34;,&#34;coordinates&#34;:[125.066483,7.796283]}" id="NCID0ESCAE" xlink:type="simple">7°47.777'N, 125°03.989'E</named-content>
                </named-content>
              </td><td rowspan="1" colspan="1" style="color: #231f20">7.1</td><td rowspan="1" colspan="1" style="color: #231f20">200</td><td rowspan="1" colspan="1" style="color: #231f20">27</td></tr><tr><td rowspan="1" colspan="1" style="color: #231f20">9</td><td rowspan="1" colspan="1" style="color: #231f20">Opalon Swamp, Barangay Butong, Quezon, Bukidnon (2025)</td><td rowspan="1" colspan="1" style="color: #231f20">
                <named-content xmlns:xlink="http://www.w3.org/1999/xlink" content-type="dwc:verbatimCoordinates" xlink:type="simple">
                  <named-content content-type="geo-json" specific-use="{&#34;type&#34;:&#34;Point&#34;,&#34;coordinates&#34;:[125.066317,7.796350]}" id="NCID0EUDAE" xlink:type="simple">7°47.781'N, 125°03.979'E</named-content>
                </named-content>
              </td><td rowspan="1" colspan="1" style="color: #231f20">7.4</td><td rowspan="1" colspan="1" style="color: #231f20">155</td><td rowspan="1" colspan="1" style="color: #231f20">39</td></tr><tr><td rowspan="1" colspan="1" style="color: #231f20">10</td><td rowspan="1" colspan="1" style="color: #231f20">Forest waterbody in Barangay Lunotan, Gingoog City, Misamis Oriental (2025)</td><td rowspan="1" colspan="1" style="color: #231f20">
                <named-content xmlns:xlink="http://www.w3.org/1999/xlink" content-type="dwc:verbatimCoordinates" xlink:type="simple">
                  <named-content content-type="geo-json" specific-use="{&#34;type&#34;:&#34;Point&#34;,&#34;coordinates&#34;:[125.017400,8.700900]}" id="NCID0EWEAE" xlink:type="simple">8°42.054'N, 125°01.044'E</named-content>
                </named-content>
              </td><td rowspan="1" colspan="1" style="color: #231f20">5.5</td><td rowspan="1" colspan="1" style="color: #231f20">14</td><td rowspan="1" colspan="1" style="color: #231f20">24</td></tr><tr><td rowspan="1" colspan="1" style="color: #231f20">11</td><td rowspan="1" colspan="1" style="color: #231f20">Pond in Barangay Lunotan, Gingoog City, Misamis Oriental (2025)</td><td rowspan="1" colspan="1" style="color: #231f20">
                <named-content xmlns:xlink="http://www.w3.org/1999/xlink" content-type="dwc:verbatimCoordinates" xlink:type="simple">
                  <named-content content-type="geo-json" specific-use="{&#34;type&#34;:&#34;Point&#34;,&#34;coordinates&#34;:[125.015383,8.704383]}" id="NCID0EYFAE" xlink:type="simple">8°42.263'N, 125°00.923'E</named-content>
                </named-content>
              </td><td rowspan="1" colspan="1" style="color: #231f20">6.8</td><td rowspan="1" colspan="1" style="color: #231f20">19</td><td rowspan="1" colspan="1" style="color: #231f20">24</td></tr><tr><td rowspan="1" colspan="1" style="color: #231f20">12</td><td rowspan="1" colspan="1" style="color: #231f20">Water pool 1 near pond in Barangay Lunotan, Gingoog City, Misamis Oriental (2025)</td><td rowspan="1" colspan="1" style="color: #231f20">
                <named-content xmlns:xlink="http://www.w3.org/1999/xlink" content-type="dwc:verbatimCoordinates" xlink:type="simple">
                  <named-content content-type="geo-json" specific-use="{&#34;type&#34;:&#34;Point&#34;,&#34;coordinates&#34;:[125.015383,8.704383]}" id="NCID0E1GAE" xlink:type="simple">8°42.263'N, 125°00.923'E</named-content>
                </named-content>
              </td><td rowspan="1" colspan="1" style="color: #231f20">5.2</td><td rowspan="1" colspan="1" style="color: #231f20">13</td><td rowspan="1" colspan="1" style="color: #231f20">22</td></tr><tr><td rowspan="1" colspan="1" style="color: #231f20">13</td><td rowspan="1" colspan="1" style="color: #231f20">Water pool 2 near pond in Barangay Lunotan, Gingoog City, Misamis Oriental (2025)</td><td rowspan="1" colspan="1" style="color: #231f20">
                <named-content xmlns:xlink="http://www.w3.org/1999/xlink" content-type="dwc:verbatimCoordinates" xlink:type="simple">
                  <named-content content-type="geo-json" specific-use="{&#34;type&#34;:&#34;Point&#34;,&#34;coordinates&#34;:[125.015383,8.704383]}" id="NCID0E3HAE" xlink:type="simple">8°42.263'N, 125°00.923'E</named-content>
                </named-content>
              </td><td rowspan="1" colspan="1" style="color: #231f20">6.9</td><td rowspan="1" colspan="1" style="color: #231f20">169</td><td rowspan="1" colspan="1" style="color: #231f20">30</td></tr><tr><td rowspan="1" colspan="1" style="color: #231f20">14</td><td rowspan="1" colspan="1" style="color: #231f20">Pawan Resort, Barangay Sampagar, Damulog, Bukidnon (2025)</td><td rowspan="1" colspan="1" style="color: #231f20">
                <named-content xmlns:xlink="http://www.w3.org/1999/xlink" content-type="dwc:verbatimCoordinates" xlink:type="simple">
                  <named-content content-type="geo-json" specific-use="{&#34;type&#34;:&#34;Point&#34;,&#34;coordinates&#34;:[124.957667,7.516067]}" id="NCID0E5IAE" xlink:type="simple">7°30.964'N, 124°57.460'E</named-content>
                </named-content>
              </td><td rowspan="1" colspan="1" style="color: #231f20">7.4</td><td rowspan="1" colspan="1" style="color: #231f20">369</td><td rowspan="1" colspan="1" style="color: #231f20">29</td></tr><tr><td rowspan="1" colspan="1" style="color: #231f20">15</td><td rowspan="1" colspan="1" style="color: #231f20">Abandone Ricefield, Barangay Sampagar, Damulog, Bukidnon (2025)</td><td rowspan="1" colspan="1" style="color: #231f20">
                <named-content xmlns:xlink="http://www.w3.org/1999/xlink" content-type="dwc:verbatimCoordinates" xlink:type="simple">
                  <named-content content-type="geo-json" specific-use="{&#34;type&#34;:&#34;Point&#34;,&#34;coordinates&#34;:[124.957017,7.516267]}" id="NCID0EAKAE" xlink:type="simple">7°30.976'N, 124°57.421'E</named-content>
                </named-content>
              </td><td rowspan="1" colspan="1" style="color: #231f20">8.3</td><td rowspan="1" colspan="1" style="color: #231f20">251</td><td rowspan="1" colspan="1" style="color: #231f20">38</td></tr></tbody></table></table-wrap></tp:treatment-sec><ref-list><ref id="B32"><mixed-citation xmlns:xlink="http://www.w3.org/1999/xlink" xlink:type="simple"><person-group><name name-style="western"><surname>Gusev</surname><given-names>E</given-names></name><name name-style="western"><surname>Guseva</surname><given-names>E</given-names></name><name name-style="western"><surname>Dien</surname><given-names>TD</given-names></name><name name-style="western"><surname>Kulikovskiy</surname><given-names>M</given-names></name></person-group> (<year>2022a</year>) <article-title>Flora of Silica-Scaled Chrysophytes (<tp:taxon-name><tp:taxon-name-part taxon-name-part-type="class">Chrysophyceae</tp:taxon-name-part></tp:taxon-name>) of Two Provinces in Southern Vietnam.</article-title><source>Inland Water Biology</source><volume>15</volume>(<issue>3</issue>): <fpage>205</fpage>–<lpage>216</lpage>. <ext-link xlink:href="10.1134/S1995082922030063" ext-link-type="doi" xlink:type="simple">https://doi.org/10.1134/S1995082922030063</ext-link></mixed-citation></ref></ref-list></tp:taxon-treatment>
